# Supplementary material for: The Effect of Cooled Perches on Immunological Parameters of Caged White Leghorn Hens during the Hot Summer Months
Source: PLoS One. 2015 Oct 23;10(10):e0141215. doi: 10.1371/journal.pone.0141215 (PMC4619709; doi:10.1371/journal.pone.0141215)
Supplement: S1 Data — (XLSX) [file pone.0141215.s001.xlsx]

## Sheet: Sheet1
Table 2
Cage #	Treatment	Row	Body wt (g)	Spleen wt (g)	Relative spleen wt (%)	Liver wt (g)	Relative liver wt (%)	Adrenal wt (mg)	Relative adrenal wt (%)
1	CP	1	1500.1	1.315	0.0874637	38.245	2.55744	68	0.00454166
2	CP	1	1457.1	1.27	0.0873588	36.09	2.47487	76.5	0.00525179
3	CP	2	1395.8	1.045	0.0736904	33.585	2.40173	67.5	0.00484625
4	CP	2	1384.4	1.13	0.0820789	36.635	2.66182	77	0.00554293
5	CP	3	1421	1.205	0.084694	34.8	2.45275	56	0.00394301
6	CP	3	1479.7	1.455	0.0986604	38.78	2.61922	91.5	0.00614713
7	NoP	1	1363.6	1.09	0.0800069	32.29	2.36795	62.5	0.00459148
8	NoP	1	1578.9	1.405	0.088742	37.01	2.34201	71	0.00451054
9	NoP	2	1354.2	0.795	0.058841	35.57	2.6297	67.5	0.00501346
10	NoP	2	1467.2	1.26	0.0870237	41.57	2.84383	80.5	0.00558542
11	NoP	3	1525.7	1.545	0.101944	38.45	2.51648	88.5	0.00587699
12	NoP	3	1445.2	0.975	0.0674537	40.22	2.78359	68.5	0.004728
13	AirP	1	1560.1	1.33	0.0854163	41.87	2.68698	85	0.00543939
14	AirP	1	1523.8	1.625	0.107113	40.075	2.63241	81	0.00529266
15	AirP	2	1318.2	0.95	0.072215	35.755	2.71243	58.5	0.00443722
16	AirP	2	1505.8	1.44	0.0952267	35.795	2.38295	75	0.00494641
17	AirP	3	1387	1.12	0.0813214	38.615	2.78335	83	0.0060101
18	AirP	3	1512.6	1.195	0.0782635	36.18	2.39225	71	0.00477096
