# Supplementary material for: The Effect of Cooled Perches on Immunological Parameters of Caged White Leghorn Hens during the Hot Summer Months
Source: PLoS One. 2015 Oct 23;10(10):e0141215. doi: 10.1371/journal.pone.0141215 (PMC4619709; doi:10.1371/journal.pone.0141215)
Supplement: S2 Data — (XLSX) [file pone.0141215.s002.xlsx]

## Sheet: ELISA
Table 3
Cage #	Treatment	Row	IgG week 27.6	IgG week 32	IL-β week 27.6	IL-1β Week 32	IL-6 week 27.6	IL-6 week 32	LITAF week 27.6	LITAF week 32
1	CP	1	6.3245	16.9267	0.563	4.7455	0.215	0.612413	216	206.13
2	CP	1	6.84075	13.3609	0.301	3.859	6.1971	1.75832	102	174.421
3	CP	2	4.545	5.74495	2.679	3.0725	1.3127	0.424766	110.85	186.012
4	CP	2	4.8233	10.1113	2.365	5.8125	0.1986	1.79106	174	197.031
5	CP	3	2.37345	6.46015	0.6145	2.602	0.15055	0.987666	107.4	184.969
6	CP	3	5.57995	4.69165	0.5965	1.7365	0.8281	2.27772	156.6	195.452
7	NoP	1	7.4577	17.1735	0.493	2.25	0.3795	0.40945	97.2	159.644
8	NoP	1	4.01265	15.5792	0.602	4.0255	0.2296	1.17138	153.9	195.058
9	NoP	2	5.91065	13.277	1.1845	5.3945	5.4008	0.570757	137.4	194.808
10	NoP	2	4.99775	11.8134	1.0355	6.629	1.7755	0.871052	120.45	190.199
11	NoP	3	5.2642	11.5528	2.352	3.5105	0.23035	1.01298	167.4	196.759
12	NoP	3	4.87	9.2209	2.57	1.309	3.23	1.31346	167.25	196.033
13	AirP	1	5.8092	7.50325	0.6985	1.979	2.4733	1.58861	180.6	200.921
14	AirP	1	7.28655	13.2069	0.7645	5.971	0.21465	0.131076	119.7	188.534
15	AirP	2	4.6209	8.4401	1.3725	4.4455	0.26205	0.416537	123.9	192.445
16	AirP	2	5.44975	8.46585	0.8595	5.602	5.40335	1.15609	184.95	201.436
17	AirP	3	4.28755	6.57065	0.9395	2.0685	0.24505	0.923489	133.5	194.78
18	AirP	3	3.1418	6.38215	0.889	2.114	4.23	1.91194	117.75	187.095

## Sheet: PCR
Table 4
Cage #	Treatment	Row	IL-1β	IL-6	TNF-α	TLR-4	iNOS
1	CP	1	0.820148	0.484504	0.808118	0.986779	0.913765
2	CP	1	1.24522	1.01403	1.65537	1.12186	1.94285
3	CP	2	0.467009	0.230176	1.20238	1.19677	0.566828
4	CP	2	1.7403	0.946022	2.19834	21.6508	2.50115
5	CP	3	0.923108	0.519824	0.737321	7.11583	0.923792
6	CP	3	1.86435	1.51848	0.965127	13.1032	1.12592
7	NoP	1	0.600105	0.303531	0.93495	0.687789	0.758318
8	NoP	1	0.677811	0.590569	2.12154	1.04723	1.1291
9	NoP	2	1.67108	0.423103	2.30146	4.15854	0.396332
10	NoP	2	0.897416	0.505416	2.64938	6.56212	1.23618
11	NoP	3	1.8096	0.817609	1.616	13.509	1.41924
12	NoP	3	0.535413	0.890114	0.670908	4.47104	1.31154
13	AirP	1	1.14769	0.785098	2.44336	1.97885	1.79659
14	AirP	1	0.199859	0.0677437	1.67322	0.0863787	0.433311
15	AirP	2	0.677982	0.214073	1.49524	3.87405	0.637709
16	AirP	2	1.91517	0.85727	1.21236	15.6709	2.43101
17	AirP	3	0.953996	0.632988	0.863176	8.2921	0.910407
18	AirP	3	1.47287	1.02333	1.23067	14.9439	1.62139

## Sheet: H-L Ratio
Figure 2
Cage #	Treatment	Row	H/L Ratio 27.6	H/L Ratio 32
1	CP	1	0.485771	0.503341
2	CP	1	0.57303	0.350204
3	CP	2	0.41848	0.216832
4	CP	2	0.644001	0.900522
5	CP	3	0.431267	0.384921
6	CP	3	0.496838	0.471504
7	NoP	1	0.869047	0.747905
8	NoP	1	0.760341	0.549603
9	NoP	2	0.83986	0.863021
10	NoP	2	0.62021	1.06984
11	NoP	3	0.512408	0.562507
12	NoP	3	0.642326	0.620388
13	AirP	1	0.821195	0.633164
14	AirP	1	0.766831	0.668165
15	AirP	2	0.802761	0.497907
16	AirP	2	0.656475	0.810556
17	AirP	3	0.742832	0.584316
18	AirP	3	0.747764	0.452322
